# Supplementary material for: Carbohydrate-active enzymes from the zygomycete fungus Rhizopus oryzae: a highly specialized approach to carbohydrate degradation depicted at genome level
Source: BMC Genomics. 2011 Jan 17;12:38. doi: 10.1186/1471-2164-12-38 (PMC3032700; doi:10.1186/1471-2164-12-38)
Supplement: Additional file 1 — Functional CAZy annotation. [file 1471-2164-12-38-S1.XLS]

## Sheet: Blad1
Additional file 1 – Functional CAZy annotation
GLYCOSIDASES (GH)
Gene model	GH	Description	Organism, strain	Protein name	Genbank	Reference
RO3G_11190.3	3	candidate retaining b-glycosidase related to b-N-acetylhexosaminidases
RO3G_09386.3	3	candidate b-glucosidase or glucan 1,3-b-glucosidase
RO3G_01985.3	3	candidate b-glucosidase or glucan 1,3-b-glucosidase
RO3G_04265.3	3	candidate b-glucosidase or glucan 1,3-b-glucosidase
RO3G_04557.3	3	candidate b-glucosidase or glucan 1,3-b-glucosidase
RO3G_04558.3	3	candidate b-glucosidase or glucan 1,3-b-glucosidase
RO3G_04172.3	5	candidate b-glycosidase
RO3G_09843.3	5	candidate b-glycosidase
RO3G_08893.3	5	candidate b-glycosidase related to a bacterial b-mannosidase
RO3G_05150.3	5	candidate b-glycosidase distantly related to exo-1,3-b-glucanases
RO3G_10952.3	5	candidate b-glycosidase distantly related to exo-1,3-b-glucanases
RO3G_00819.3	5	candidate b-glycosidase related to exo-1,3-b-glucanases
RO3G_01991.3	5	candidate b-glycosidase related to exo-1,3-b-glucanases
RO3G_12917.3	8	candidate b-glycosidase distantly related to bacterial chitosanases or endo-1,4 glucanases
RO3G_08014.3	9	fragment of candidate b-glycosidase
RO3G_08405.3	9	fragment of a candidate b-glycosidase related to bacterial cellulases and endo-1,4-glucanases.
RO3G_11880.3	9	candidate membrane bound b-glycosidase related to bacterial endoglucanases
RO3G_11064.3	9	candidate membrane bound b-glycosidase related to bacterial endoglucanases
RO3G_02161.3	13	candidate a-glycosidase related to a-amylases
RO3G_06887.3	13	candidate a-glycoside debranching-enzyme related to glycogen-debranching enzymes
RO3G_13160.3	13	candidate glycogen-debranching enzyme; internal CBM48 module
RO3G_13871.3	13	candidate glycogen-debranching enzyme; internal CBM48 module
RO3G_06129.3	15	fragment of a candidate glucoamylase
RO3G_00127.3	15	candidate a-glucosidase related to glucoamylases	Rhizopus oryzae RA 99-880	glucoamylase (amyC)		Mertens JA, Braker JD, Jordan DB. Catalytic Properties of Two Rhizopus oryzae 99-880 Glucoamylase Enzymes Without Starch Binding Domains Expressed in Pichia pastoris.Appl Biochem Biotechnol. 2010
RO3G_06101.3	15	candidate a-glucosidase related to glucoamylases	Rhizopus oryzae RA 99-880	glucoamylase (amyD)		Mertens JA, Braker JD, Jordan DB. Catalytic Properties of Two Rhizopus oryzae 99-880 Glucoamylase Enzymes Without Starch Binding Domains Expressed in Pichia pastoris.Appl Biochem Biotechnol. 2010
RO3G_00082.3	15	candidate glucoamylase, internal CBM21 module	Rhizopus oryzae NRRL 395	glucoamylase (amyA/amy B)	ABB77799.1/ABB22051.1	Ashikari T, Nakamura,N., Tanaka,Y., Kiuchi,N., ShiBano,Y., Tanaka,T., Amachi,T. and Yoshizumi,H.: Rhizopus raw-starch-degrading glucoamylase: Its cloning and expression in yeast. Agric Biol Chem 1986, 50:957-964. Mertens J, Skory C. Isolation and characterization of a second glucoamylase gene without a starch binding domain from Rhizopus oryzae. Enzyme Microbiol Tech 2007, 40:874–880.
RO3G_14679.3	15	candidate a-glycosidase related to a bacterial a,a-trehalase
RO3G_09356.3	15	candidate membrane-bound a-glycosidase relatd to a bacterial a,a-trehalase
RO3G_03340.3	16	fragment of candidate retaining b-glycosidase
RO3G_10880.3	16	fragment of candidate retaining b-glycosidase
RO3G_13095.3	16	candidate b-glycosidase
RO3G_13875.3	16	candidate b-glycosidase
RO3G_05999.3	16	candidate b-glycosidase related to lichenases
RO3G_03881.3	16	candidate b-glycosidase
RO3G_10195.3	16	candidate b-glycosidase related to b-1,3-1,4-glucanases
RO3G_15439.3	16	candidate b-glycosidase
RO3G_00531.3	17	candidate retaining b-glycosidase
RO3G_15315.3	17	candidate retaining b-glycosidase
RO3G_11313.3	17	candidate retaining b-glycosidase
RO3G_05550.3	18	candidate b-glycosidase
RO3G_10252.3	18	candidate b-glycosidase related to chitinases
RO3G_14659.3	18	candidate b-glycosidase related to chitinases
RO3G_13934.3	18	candidate b-glycosidase
RO3G_01334.3	18	candidate b-glycosidase
RO3G_16170.3	18	candidate b-glycosidase
RO3G_07611.3	18	candidate b-glycosidase distantly related to chitinases; C-terminal CBM5 module
RO3G_02538.3	18	candidate b-glycosidase related to chitinases
RO3G_16099.3	18	candidate b-glycosidase related to chitinases
RO3G_08153.3	18	candidate b-glycosidase related to chitinases; C-terminal CBM5 module
RO3G_04523.3	18	candidate chitinase; internal CBM19 module
RO3G_11152.3	18	candidate chitinase; internal CBM19 module
RO3G_10112.3	18	candidate chitinase; internal CBM19 module
RO3G_13635.3	18	candidate intracellular chitinase
RO3G_00709.3	20	candidate retaining b-glycosidase related to b-N-acetylhexosaminidases
RO3G_06207.3	20	candidate retaining b-glycosidase related to b-N-acetylhexosaminidases
RO3G_05557.3	20	candidate retaining b-glycosidase related to b-N-acetylglucosaminidases or b-N-acetylhexosaminidases
RO3G_12090.3	20	candidate retaining b-glycosidase related to b-N-acetylhexosaminidases
RO3G_02083.3	27	candidate a-glycosidase distantly related to a-galactosidases
RO3G_03726.3	27	candidate a-glycosidase distantly related to a-galactosidases
RO3G_08304.3	28	related to exo-polygalacturonases
RO3G_02911.3	28	candidate a-glycosidase related to exopolygalacturonases
RO3G_06020.3	28	candidate a-glycosidase related to exopolygalacturonases
RO3G_05849.3	28	candidate a-glycosidase related to exopolygalacturonases
RO3G_07548.3	28	candidate a-glycosidase related to exopolygalacturonases
RO3G_08338.3	28	candidate a-glycosidase related to exopolygalacturonases
RO3G_06273.3	28	candidate a-glycosidase related to exopolygalacturonases
RO3G_15015.3	28	candidate a-glycosidase related to exopolygalacturonases
RO3G_02738.3	28	candidate a-glycosidase related to exopolygalacturonases
RO3G_04731.3	28	candidate a-glycosidase related to exopolygalacturonases	Rhizopus oryzae YM9901	Pg;Rpg1	ACA48699.1	Xiao Z, Wang S, Bergeron H, Zhang J, Lau PC: A flax-retting endopolygalacturonase-encoding gene from Rhizopus oryzae. Antonie Van Leeuwenhoek 2008, 94(4):563-571.
RO3G_15419.3	28	candidate a-glycosidase related to exopolygalacturonases
RO3G_15508.3	28	candidate a-glycosidase related to exopolygalacturonases
RO3G_15510.3	28	candidate a-glycosidase related to exopolygalacturonases
RO3G_15511.3	28	candidate a-glycosidase related to exopolygalacturonases
RO3G_06012.3	28	candidate a-glycosidase related to exopolygalacturonases
RO3G_06021.3	28	candidate a-glycosidase related to exopolygalacturonases
RO3G_11297.3	28	candidate a-glycosidase related to exopolygalacturonases
RO3G_08126.3	28	candidate a-glycosidase related to exopolygalacturonases
RO3G_08185.3	31	fragment of a candidate a-glycosidase
RO3G_01340.3	31	candidate retaining a-glycosidase
RO3G_02767.3	31	candidate retaining a-glycosidase related to a-glucosidases
RO3G_04551.3	35	candidate b-glycosidase related to b-galactosidases
RO3G_04886.3	36	fragment of candidate a-glycosidase related to bacterial a-galactosidases
RO3G_13408.3	36	fragment of candidate a-glycosidase related to a-galactosidases
RO3G_08273.3	36	fragment of candidate a-glycosidase related to a-galactosidases
RO3G_02868.3	36	candidate a-glycosidase related to a-galactosidases
RO3G_06917.3	37	candidate a-glycosidase related to trehalases
RO3G_01857.3	37	candidate a-glycosidase related to trehalases
RO3G_12777.3	37	candidate trehalase
RO3G_04015.3	37	candidate trehalase
RO3G_15739.3	37	candidate trehalase
RO3G_12854.3	38	candidate a-glycosidase related to a-mannosidases
RO3G_01220.3	38	candidate a-glycosidase related to a-mannosidases
RO3G_16783.3	43	candidate a-glycosidase related to arabinan endo-1,5-a-L-arabinosidases
RO3G_16784.3	43	candidate a-glycosidase related to arabinan endo-1,5-a-L-arabinosidases
RO3G_00383.3	45	candidate endoglucanase
RO3G_08461.3	45	candidate endoglucanase
RO3G_03324.3	45	candidate endoglucanase; N-terminal CBM1 module	Rhizopus oryzae FERM BP-6888	Rce3	BAC53988.1	Moriya T, Murashima K, Nakane A, Yanai K, Sumida N, Koga J, Murakami T, Kono T: Molecular cloning of endo-beta-D-1,4-glucanase genes, rce1, rce2, and rce3, from Rhizopus oryzae. J Bacteriol 2003, 185(5):1749-1756.
RO3G_04939.3	45	candidate endoglucanase; N-terminal CBM1 module	Rhizopus oryzae FERM BP-6889	Rce1	BAC53956.1	Moriya T, Murashima K, Nakane A, Yanai K, Sumida N, Koga J, Murakami T, Kono T: Molecular cloning of endo-beta-D-1,4-glucanase genes, rce1, rce2, and rce3, from Rhizopus oryzae. J Bacteriol 2003, 185(5):1749-1756.
RO3G_11028.3	45	candidate endoglucanase; N-terminal CBM1 module	Rhizopus oryzae FERM BP-6890	Rce2	BAC53987.1	Moriya T, Murashima K, Nakane A, Yanai K, Sumida N, Koga J, Murakami T, Kono T: Molecular cloning of endo-beta-D-1,4-glucanase genes, rce1, rce2, and rce3, from Rhizopus oryzae. J Bacteriol 2003, 185(5):1749-1756.
RO3G_06897.3	46	fragment of candidate b-glycosidase related to bacterial chitosanases
RO3G_09825.3	46	candidate b-glycosidase related to bacterial chitosanases
RO3G_04245.3	47	fragment of a candidate a-glycosidase related to a-mannosidase
RO3G_00387.3	47	fragment of a candidate a-glycosidase related to a-1,2-mannosidases
RO3G_08089.3	47	fragment of candidate a-glycosidase related to a-mannosidases
RO3G_06558.3	47	candidate a-glycosidase related to a-1,2-mannosidases
RO3G_07187.3	47	candidate a-glycosidase related to a-1,2-mannosidases
RO3G_07642.3	47	candidate a-glycosidase related to a-1,2-mannosidases
RO3G_00961.3	47	candidate a-glycosidase related to animal a-mannosidases
RO3G_17402.3	47	candidate a-glycosidase related to animal a-mannosidases
RO3G_14222.3	47	candidate a-glycosidase related to animal a-mannosidases
RO3G_11920.3	47	candidate a-glycosidase related to a-mannosidases
RO3G_06793.3	63	fragment of candidate a-glycosidase related to processing a-glucosidases
RO3G_00874.3	63	candidate a-glycosidase related to processing a-glucosidases
RO3G_08263.3	72	candidate b-glycosidase related to membrane bound b-1,3-glucanosyltransglycosylases; C-terminal CBM43_b module and GPI-anchor
RO3G_16395.3	72	candidate b-glycosidase related to membrane bound b-1,3-glucanosyltransglycosylases; C-terminal CBM43_b module and GPI-anchor
RO3G_03264.3	81	fragment of a candidate b-glycosidase related to b-1,3-glucanases
RO3G_00916.3		Glycoside hydrolases not yet assigned to a family
RO3G_00388.3		Glycoside hydrolases not yet assigned to a family
RO3G_14159.3		Glycoside hydrolases not yet assigned to a family
RO3G_12735.3		Glycoside hydrolases not yet assigned to a family
RO3G_08013.3		Glycoside hydrolases not yet assigned to a family
POLYSACCHARIDE LYASES (PL)
Gene model	PL	JGI_Description
RO3G_14434.3	8	candidate polysaccharide lyase; distantly related to bacterial chondroitin, hyaluronan and xanthan lyases
RO3G_00379.3	14	fragment is related to polysaccharide lyases
RO3G_08459.3	14	candidate polysaccharide lyase related to mollusc alginate lyases
RO3G_12856.3	14	candidate polysaccharide lyase related to mollusc alginate lyases
RO3G_06888.3	14	candidate polysaccharide lyase related to mollusc alginate lyases
RO3G_01554.3	14	candidate polysaccharide lyase related to mollusc alginate lyases
CARBOHYDRATE ESTERASES (CE)
Gene model	CE	JGI_Description
RO3G_16884.3	4	candidate esterase related to chitin deacetylases
RO3G_01608.3	4	candidate esterase related to chitin deacetylases
RO3G_06820.3	4	candidate esterase related to chitin deacetylases
RO3G_04738.3	4	candidate esterase related to chitin deacetylases
RO3G_10891.3	4	related to chitin deacetylases; GPI-anchor
RO3G_04739.3	4
RO3G_04744.3	4	related to chitin deactetylases
RO3G_04890.3	4
RO3G_16202.3	4	related to chitin deacetylases
RO3G_01408.3	4	candidate chitin deacetylase; GPI-anchor
RO3G_15691.3	4	candidate chitin deacetylase; GPI-anchor
RO3G_05839.3	4	related to chitin deacetylases; GPI-anchor
RO3G_04734.3	4	distantly related to chitin deacetylases
RO3G_15196.3	4	related to chitin deacetylases
RO3G_10385.3	4	related to chitin deacetylases; GPI-anchor
RO3G_01628.3	4	candidate chitin deacetylase; GPI-anchor
RO3G_10624.3	4	related to chitin deacetylases
RO3G_12908.3	4	related to chitin deacetylases; GPI-anchor
RO3G_03353.3	4	related to chitin deacetylases; GPI-anchor
RO3G_06829.3	4	distantly related to chitin deacetylases; GPI-anchor
RO3G_17100.3	4	candidate chitin deacetylase; GPI-anchor
RO3G_01485.3	4	candidate chitin deacetylase; GPI-anchor
RO3G_03009.3	4	related to chitin deacetylases; GPI-anchor
RO3G_11105.3	4	candidate chitin deacetylase; GPI-anchor
RO3G_11389.3	4	candidate chitin deacetylase; GPI-anchor
RO3G_11684.3	4	related to chitin deacetylases; GPI-anchor
RO3G_03155.3	4	candidate chitin deacetylase; GPI-anchor
RO3G_02639.3	4	related to chitin deacetylases; GPI-anchor
RO3G_09560.3	4	related to chitin deacetylases
RO3G_12767.3	4	related to chitin deacetylases
RO3G_11699.3	4	related to chitin deacetylases; GPI-anchor
RO3G_12766.3	4	related to chitin deacetylases
RO3G_02730.3	4	candidate esterase distantly related to chitin deacetylases; GPI-anchor
RO3G_04740.3	4
RO3G_15512.3	6
RO3G_15245.3	8	candidate esterase related to pectin methylesterases
RO3G_06255.3	8	candidate esterase related to pectin methylesterases
RO3G_10109.3	8	candidate esterase related to pectin methylesterases
RO3G_10111.3	8	candidate esterase related to pectin methylesterases
RO3G_16870.3	8	candidate esterase related to pectin methylesterases
RO3G_16869.3	8	candidate esterase related to pectin methylesterases
RO3G_11095.3	9	candidate esterase related to N-acetyl-glucosamine-6-phosphate deacetylases
RO3G_11606.3	9	candidate esterase related to esterases; membrane bound
RO3G_03332.3	9	candidate esterase related to esterases; membrane bound
RO3G_11661.3		Carbohydrate esterases not yet assigned to a family
RO3G_13778.3		Carbohydrate esterases not yet assigned to a family
RO3G_06080.3		Carbohydrate esterases not yet assigned to a family
RO3G_11488.3		Carbohydrate esterases not yet assigned to a family
CARBOHYDRATE BINDING MODULE (CBM)-CONTAINING PROTEINS NOT APPENDED TO ANY MODULE ABOVE
Gene model	CBM	JGI_Description
RO3G_10065.3		unknown;
RO3G_14283.3		unknown; distantly related to CBM18 modules
RO3G_08153.3	5	candidate b-glycosidase related to chitinases; C-terminal CBM5 module
RO3G_05663.3	12	candidate carbohydrate binding protein; internal CBM12 module
RO3G_17056.3	12	candidate carbohydrate binding protein; internal CBM12 module
RO3G_11215.3	13	fragment of protein that contains a CBM13 module
RO3G_06568.3	13	candidate carbohydrate-binding protein
RO3G_00842.3	21	candidate carbohydrate binding protein; internal CBM21 module
RO3G_06210.3	21	candidate carbohydrate binding protein; internal CBM21 module
RO3G_16093.3	21	candidate carbohydrate binding protein; internal CBM21 module
RO3G_09400.3	21	candidate carbohydrate binding protein; internal CBM21 module
RO3G_11086.3	21	candidate carbohydrate binding protein; internal CBM21 module
RO3G_05207.3	21	candidate carbohydrate binding protein; internal CBM21 module
RO3G_14740.3	21	candidate carbohydrate binding protein; internal CBM21 module
