# Supplementary material for: Carbohydrate-active enzymes from the zygomycete fungus Rhizopus oryzae: a highly specialized approach to carbohydrate degradation depicted at genome level
Source: BMC Genomics. 2011 Jan 17;12:38. doi: 10.1186/1471-2164-12-38 (PMC3032700; doi:10.1186/1471-2164-12-38)
Supplement: Additional file 2 — Comparative analysis of the number of CAZy families related to plant polysaccharide degradation. [file 1471-2164-12-38-S2.XLS]

## Sheet: GH
Additional file 2	Comparative analysis of the number of CAZy families related to plant polysaccharide degradation
	For each substrate class the total number of protein models is provided on a per family basis,
	always corresponding to the total number of candidate proteins identified. These numbers are to be taken
	cautiously particularly in known polyspecific families, i.e. those families having member with a capacity to degrade
	different substrates. There, in the impossibility to clearly distribute the activities among all possible known activities,
	the total number of proteins found in a family is provided for each possible substrate.
	For Postia placenta, the genomic effort was performed on a dikaryon strain, resulting on a partial recombination of
	data from different alleles. Absolute values from the genomic effort are provided but a monokaryon is estimated
	to correspond to approximately to 70% of the total provided (Coutinho and Henrissat, unpublished).
cellulose	GH
	1	3	5	6	7	9	45	61	Total
Rhizopus oryzae	0	6	7	0	0	4	5	0	22
Ustilago maydis	0	3	12	0	0	1	3	0	19
Postia placenta	4	9	36	0	0	0	0	4	53
Phanerochaete chrysosporium	2	11	20	1	9	1	0	15	59
Laccaria bicolor	0	2	22	0	0	1	0	8	33
Schizophyllum commune	3	12	18	1	2	1	1	22	60
Saccharomyces cerevisiae	0	0	5	0	0	0	0	0	5
Hypocrea jecorina	2	13	11	1	2	0	1	3	33
Nectria haematococca	5	38	18	1	3	0	1	12	78
Gibberella zeae	3	22	15	1	2	0	1	15	59
Podospora anserina	1	11	15	4	6	0	2	33	72
Chaetomium globosum	1	13	12	4	8	0	2	44	84
Magnaporthe grisea	2	20	13	3	5	0	1	23	67
Aspergillus fumigatus	5	18	13	1	4	0	1	7	49
Aspergillus oryzae	3	23	13	1	3	0	0	8	51
Aspergillus niger	3	19	10	2	2	0	0	8	44
Penicillium chrysogenum	3	17	13	1	2	0	0	4	40
Aspergellus nidulans	3	21	16	2	3	0	1	9	55
xyloglucan	GH
	12	29	31	74	95	Total
Rhizopus oryzae	0	0	3	0	0	3
Ustilago maydis	0	0	3	0	0	3
Postia placenta	4	0	7	0	1	12
Phanerochaete chrysosporium	2	0	6	4	1	13
Laccaria bicolor	3	0	5	0	1	9
Schizophyllum commune	1	2	4	1	1	9
Saccharomyces cerevisiae	0	0	1	0	0	1
Hypocrea jecorina	2	0	4	1	4	11
Nectria haematococca	6	0	9	1	3	19
Gibberella zeae	4	1	8	1	2	16
Podospora anserina	2	0	5	1	0	8
Chaetomium globosum	4	0	6	1	1	12
Magnaporthe grisea	3	4	6	1	1	15
Aspergillus fumigatus	4	0	6	2	2	14
Aspergillus oryzae	4	0	10	0	3	17
Aspergillus niger	3	1	7	1	2	14
Penicillium chrysogenum	3	0	11	0	1	15
Aspergellus nidulans	1	0	10	2	3	16
β-1,3-1,4-glucan	GH
	5	7	8	12	16	17	Total
Rhizopus oryzae	7	0	1	0	8	3	19
Ustilago maydis	12	0	1	0	23	2	38
Postia placenta	36	0	0	4	39	4	83
Phanerochaete chrysosporium	20	9	0	2	23	2	56
Laccaria bicolor	22	0	0	3	31	4	60
Schizophyllum commune	18	2	0	1	35	3	59
Saccharomyces cerevisiae	5	0	0	0	5	4	14
Hypocrea jecorina	11	2	0	2	16	4	35
Nectria haematococca	18	3	0	6	21	6	54
Gibberella zeae	15	2	0	4	21	6	48
Podospora anserina	15	6	0	2	12	4	39
Chaetomium globosum	12	8	0	4	15	3	42
Magnaporthe grisea	13	5	0	3	18	7	46
Aspergillus fumigatus	13	4	0	4	14	5	40
Aspergillus oryzae	13	3	0	4	13	5	38
Aspergillus niger	10	2	0	3	13	5	33
Penicillium chrysogenum	13	2	0	3	16	5	39
Aspergellus nidulans	16	3	0	1	13	5	38
xylan	GH							CE
	3	10	11	43	62	67	115	1	Total
Rhizopus oryzae	6	0	0	2	0	0	0	0	8
Ustilago maydis	3	2	1	4	1	0	1	3	15
Postia placenta	9	4	0	1	0	0	0	0	14
Phanerochaete chrysosporium	11	6	1	4	0	0	1	5	28
Laccaria bicolor	2	0	0	0	0	0	0	1	3
Schizophyllum commune	12	5	1	19	1	0	2	9	49
Saccharomyces cerevisiae	0	0	0	0	0	0	0	1	1
Hypocrea jecorina	13	1	4	2	1	1	1	3	26
Nectria haematococca	38	3	3	32	2	0	2	2	82
Gibberella zeae	22	5	3	17	1	1	2	5	56
Podospora anserina	11	8	6	10	2	1	3	14	55
Chaetomium globosum	13	7	9	17	4	1	2	12	65
Magnaporthe grisea	20	7	5	20	3	1	2	10	68
Aspergillus fumigatus	18	4	3	18	2	1	1	5	52
Aspergillus oryzae	23	4	4	20	2	1	4	5	63
Aspergillus niger	19	2	3	11	1	1	0	5	42
Penicillium chrysogenum	17	3	1	14	1	1	0	2	39
Aspergellus nidulans	21	3	2	18	2	1	1	4	52
galactomannan	GH
	2	5	26	27	36	Total
Rhizopus oryzae	0	7	0	2	4	13
Ustilago maydis	1	12	0	1	1	15
Postia placenta	6	36	0	3	0	45
Phanerochaete chrysosporium	2	20	0	3	0	25
Laccaria bicolor	2	22	0	1	0	25
Schizophyllum commune	4	18	1	1	0	24
Saccharomyces cerevisiae	0	5	0	0	0	5
Hypocrea jecorina	7	11	0	8	2	28
Nectria haematococca	11	18	0	2	2	33
Gibberella zeae	10	15	0	2	3	30
Podospora anserina	7	15	1	2	1	26
Chaetomium globosum	7	12	1	3	1	24
Magnaporthe grisea	8	13	0	4	2	27
Aspergillus fumigatus	6	13	0	5	3	27
Aspergillus oryzae	7	13	1	3	3	27
Aspergillus niger	6	10	1	5	2	24
Penicillium chrysogenum	6	13	1	1	2	23
Aspergellus nidulans	10	16	3	3	4	36
starch	GH					CBM
	13	15	31	Total		20	21	25	26	34	41	Total
Rhizopus oryzae	4	6	3	13		0	8	0	0	0	0	8
Ustilago maydis	6	1	3	10		0	1	0	0	0	0	1
Postia placenta	11	3	7	21		2	3	0	0	0	0	5
Phanerochaete chrysosporium	9	2	6	17		2	2	0	0	0	0	4
Laccaria bicolor	8	2	5	15		1	2	0	0	0	0	3
Schizophyllum commune	13	3	4	20		1	2	0	0	0	0	3
Saccharomyces cerevisiae	9	1	1	11		0	4	0	0	0	0	4
Hypocrea jecorina	5	2	4	11		1	1	0	0	0	0	2
Nectria haematococca	9	2	9	20		2	2	0	0	0	0	4
Gibberella zeae	8	3	8	19		2	2	0	0	0	0	4
Podospora anserina	9	3	5	17		3	1	0	0	0	0	4
Chaetomium globosum	9	2	6	17		2	1	0	0	0	0	3
Magnaporthe grisea	10	2	6	18		3	1	0	0	0	0	4
Aspergillus fumigatus	16	5	6	27		4	1	0	0	0	0	5
Aspergillus oryzae	17	3	10	30		1	1	0	0	0	0	2
Aspergillus niger	16	2	7	25		2	1	0	0	0	0	3
Penicillium chrysogenum	16	3	11	30		3	1	0	0	0	0	4
Aspergellus nidulans	13	2	10	25		4	1	0	0	0	0	5
inulin	GH
	32	Total
Rhizopus oryzae	0	0
Ustilago maydis	2	2
Postia placenta	0	0
Phanerochaete chrysosporium	0	0
Laccaria bicolor	0	0
Schizophyllum commune	1	1
Saccharomyces cerevisiae	1	1
Hypocrea jecorina	0	0
Nectria haematococca	6	6
Gibberella zeae	5	5
Podospora anserina	0	0
Chaetomium globosum	2	2
Magnaporthe grisea	4	4
Aspergillus fumigatus	5	5
Aspergillus oryzae	4	4
Aspergillus niger	4	4
Penicillium chrysogenum	7	7
Aspergellus nidulans	2	2
pectin	GH											PL					CE
	2	28	35	43	51	53	54	78	88	93	105	1	3	4	9	11	1	8	12	Total
Rhizopus oryzae	0	18	1	2	0	0	0	0	0	0	0	0	0	0	0	0	0	6	0	27
Ustilago maydis	1	1	1	4	2	0	0	0	0	0	1	1	0	0	0	0	3	1	0	15
Postia placenta	6	11	2	1	3	2	0	4	2	0	0	0	0	0	0	0	0	4	0	35
Phanerochaete chrysosporium	2	4	3	4	2	1	0	1	1	0	0	0	0	0	0	0	5	2	0	25
Laccaria bicolor	2	6	1	0	0	0	0	0	2	0	0	0	0	0	0	0	1	3	0	15
Schizophyllum commune	4	3	4	19	2	1	0	3	1	2	3	5	4	3	1	0	9	2	2	68
Saccharomyces cerevisiae	0	1	0	0	0	0	0	0	0	0	0	0	0	0	0	0	1	0	0	2
Hypocrea jecorina	7	4	1	2	0	0	2	1	0	0	1	0	0	0	0	0	3	0	0	21
Nectria haematococca	11	11	8	32	4	1	1	11	5	4	4	13	11	5	1	1	2	7	2	134
Gibberella zeae	10	6	3	17	2	1	1	7	1	2	3	9	7	3	1	0	5	6	3	87
Podospora anserina	7	0	1	10	1	1	0	1	0	3	0	4	2	1	0	0	14	1	1	47
Chaetomium globosum	7	1	2	17	2	1	0	1	0	4	1	7	4	2	1	0	12	2	2	66
Magnaporthe grisea	8	3	0	20	3	1	1	3	1	1	3	2	1	1	0	0	10	1	3	62
Aspergillus fumigatus	6	14	5	18	2	1	1	6	2	3	2	6	3	3	1	0	5	6	3	87
Aspergillus oryzae	7	20	7	20	3	1	1	8	3	3	2	12	3	4	1	0	5	5	4	109
Aspergillus niger	6	22	5	11	4	1	1	8	1	1	2	6	3	3	1	0	5	1	2	83
Penicillium chrysogenum	6	5	2	14	3	1	1	5	0	2	2	5	1	3	0	0	2	2	2	56
Aspergellus nidulans	10	10	4	18	3	1	1	9	3	2	4	9	5	4	1	1	4	3	2	94
chitosan	GH						CE
	5	7	8	46	75	80	4	Total
Rhizopus oryzae	7	0	1	2	0	0	33	43
Ustilago maydis	12	0	1	0	0	0	7	20
Postia placenta	36	0	0	0	0	0	7	43
Phanerochaete chrysosporium	20	9	0	0	0	0	5	34
Laccaria bicolor	22	0	0	0	0	0	11	33
Schizophyllum commune	18	2	0	0	0	0	9	29
Saccharomyces cerevisiae	5	0	0	0	0	0	2	7
Hypocrea jecorina	11	2	0	0	3	0	4	20
Nectria haematococca	18	3	0	0	2	0	9	32
Gibberella zeae	15	2	0	0	1	0	9	27
Podospora anserina	15	6	0	0	1	0	5	27
Chaetomium globosum	12	8	0	0	2	0	5	27
Magnaporthe grisea	13	5	0	0	1	0	11	30
Aspergillus fumigatus	13	4	0	0	4	0	7	28
Aspergillus oryzae	13	3	0	0	4	0	4	24
Aspergillus niger	10	2	0	0	2	0	5	19
Penicillium chrysogenum	13	2	0	0	1	0	5	21
Aspergellus nidulans	16	3	0	0	2	0	9	30
chitin	GH					CE
	18	19	20	48	85	9	Total
Rhizopus oryzae	14	0	4	0	0	3	21
Ustilago maydis	3	0	2	0	1	2	8
Postia placenta	20	0	6	0	1	4	31
Phanerochaete chrysosporium	11	0	3	0	1	4	19
Laccaria bicolor	10	0	2	0	1	3	16
Schizophyllum commune	15	0	3	0	1	1	20
Saccharomyces cerevisiae	2	0	0	0	0	0	2
Hypocrea jecorina	20	0	3	0	0	3	26
Nectria haematococca	28	0	4	0	0	2	34
Gibberella zeae	19	0	2	0	0	3	24
Podospora anserina	20	0	1	0	0	1	22
Chaetomium globosum	17	0	1	0	0	1	19
Magnaporthe grisea	15	0	3	0	0	2	20
Aspergillus fumigatus	21	0	2	0	0	2	25
Aspergillus oryzae	18	0	3	0	0	1	22
Aspergillus niger	16	0	3	0	0	1	20
Penicillium chrysogenum	9	0	2	0	0	1	12
Aspergellus nidulans	20	0	2	0	0	1	23
α-1,3 glucan	GH
	31	63	71	87	Total
Rhizopus oryzae	3	2	0	0	5
Ustilago maydis	3	1	0	0	4
Postia placenta	7	3	5	0	15
Phanerochaete chrysosporium	6	1	3	0	10
Laccaria bicolor	5	1	4	0	10
Schizophyllum commune	4	1	10	0	15
Saccharomyces cerevisiae	1	1	0	0	2
Hypocrea jecorina	4	1	4	0	9
Nectria haematococca	9	1	5	0	15
Gibberella zeae	8	1	0	0	9
Podospora anserina	5	1	3	0	9
Chaetomium globosum	6	1	3	0	10
Magnaporthe grisea	6	2	1	0	9
Aspergillus fumigatus	6	1	8	0	15
Aspergillus oryzae	10	1	8	0	19
Aspergillus niger	7	1	7	0	15
Penicillium chrysogenum	11	1	6	0	18
Aspergellus nidulans	10	1	5	0	16
β-1,3 glucan	GH
	3	5	16	17	55	64	72	81	Total
Rhizopus oryzae	6	7	8	3	0	0	2	1	27
Ustilago maydis	3	12	23	2	1	0	2	0	43
Postia placenta	9	36	39	4	6	0	4	0	98
Phanerochaete chrysosporium	11	20	23	2	2	0	1	0	59
Laccaria bicolor	2	22	31	4	2	0	8	0	69
Schizophyllum commune	12	18	35	3	2	0	1	1	72
Saccharomyces cerevisiae	0	5	5	4	0	0	5	2	21
Hypocrea jecorina	13	11	16	4	6	3	5	2	60
Nectria haematococca	38	18	21	6	5	2	3	1	94
Gibberella zeae	22	15	21	6	3	2	3	1	73
Podospora anserina	11	15	12	4	7	1	6	1	57
Chaetomium globosum	13	12	15	3	9	1	5	1	59
Magnaporthe grisea	20	13	18	7	5	2	5	2	72
Aspergillus fumigatus	18	13	14	5	7	0	7	1	65
Aspergillus oryzae	23	13	13	5	4	0	7	1	66
Aspergillus niger	19	10	13	5	3	0	8	1	59
Penicillium chrysogenum	17	13	16	5	3	2	6	1	63
Aspergellus nidulans	21	16	13	5	6	0	5	1	67
β-1,6-glucan	GH
	5	30	Total
Rhizopus oryzae	7	0	7
Ustilago maydis	12	2	14
Postia placenta	36	6	42
Phanerochaete chrysosporium	20	1	21
Laccaria bicolor	22	8	30
Schizophyllum commune	18	3	21
Saccharomyces cerevisiae	5	0	5
Hypocrea jecorina	11	2	13
Nectria haematococca	18	0	18
Gibberella zeae	15	0	15
Podospora anserina	15	0	15
Chaetomium globosum	12	0	12
Magnaporthe grisea	13	1	14
Aspergillus fumigatus	13	1	14
Aspergillus oryzae	13	0	13
Aspergillus niger	10	1	11
Penicillium chrysogenum	13	1	14
Aspergellus nidulans	16	0	16
