# Supplementary material for: Carbohydrate-active enzymes from the zygomycete fungus Rhizopus oryzae: a highly specialized approach to carbohydrate degradation depicted at genome level
Source: BMC Genomics. 2011 Jan 17;12:38. doi: 10.1186/1471-2164-12-38 (PMC3032700; doi:10.1186/1471-2164-12-38)
Supplement: Additional file 3 — Strains culture conditions and carbon sources used. [file 1471-2164-12-38-S3.XLS]

## Sheet: Sheet1
Additional file 3
A: Strains, culture connditions and media used in this study. n/a = not applicable.
Strain name:	Strain number	Inoculate:	Tm	Days of growth	Reference minimal media composition
Aspergillus fumigatus	Af293	spores	30	5	de Vries RP, Burgers K, van de Vondervoort PJI, Frisvad JC, Samson RA and Visser J. A new black Aspergillus species, A. vadensis, is a promising host homologous and heterologous proten production. Applied and Environmental Microbiology, 2004, 70: 3954-3959.
Aspergillus nidulans	FGSC A4	spores	30	4	de Vries RP, Burgers K, van de Vondervoort PJI, Frisvad JC, Samson RA and Visser J. A new black Aspergillus species, A. vadensis, is a promising host homologous and heterologous proten production. Applied and Environmental Microbiology, 2004, 70: 3954-3959.
Aspergillus niger*	N402	spores	30	5	de Vries RP, Burgers K, van de Vondervoort PJI, Frisvad JC, Samson RA and Visser J. A new black Aspergillus species, A. vadensis, is a promising host homologous and heterologous proten production. Applied and Environmental Microbiology, 2004, 70: 3954-3959.
Aspergillus oryzae	RIB40	spores	30	5	de Vries RP, Burgers K, van de Vondervoort PJI, Frisvad JC, Samson RA and Visser J. A new black Aspergillus species, A. vadensis, is a promising host homologous and heterologous proten production. Applied and Environmental Microbiology, 2004, 70: 3954-3959.
Chaetomium globosum	CBS 148.51	plug	25	4	de Vries RP, Burgers K, van de Vondervoort PJI, Frisvad JC, Samson RA and Visser J. A new black Aspergillus species, A. vadensis, is a promising host homologous and heterologous proten production. Applied and Environmental Microbiology, 2004, 70: 3954-3959.
Gibberella zeae	PH-1	plug	25	7	de Vries RP, Burgers K, van de Vondervoort PJI, Frisvad JC, Samson RA and Visser J. A new black Aspergillus species, A. vadensis, is a promising host homologous and heterologous proten production. Applied and Environmental Microbiology, 2004, 70: 3954-3959.
Hypocrea jecorina	QM9414	spores	25	4	de Vries RP, Burgers K, van de Vondervoort PJI, Frisvad JC, Samson RA and Visser J. A new black Aspergillus species, A. vadensis, is a promising host homologous and heterologous proten production. Applied and Environmental Microbiology, 2004, 70: 3954-3959.
Laccaria bicolor	S238N	plug	25	17	Pachlewski, R. and J. Pachlewska. Studies on symbiotic properties of mycorrhizal fungi of pine (Pinus sylvestris) with the aid of the method of mycorrhizal synthesis in pure culture on agar. Forest Research Institute, 1979, Warsaw, Poland, 139 p.
Magnaporthe grisea	70-15	spores	25	10	Dioh, W., D. Tharreau, J. L. Notteghem, M. Orbach, and M. H. Lebrun. Mapping of avirulence genes in the rice blast fungus, Magnaporthe grisea, with RFLP and RAPD markers. Mol. Plant-Microbe Interact. 2000, 13:217–227.
Nectria haematococca	mpVI	spores	30	7	de Vries RP, Burgers K, van de Vondervoort PJI, Frisvad JC, Samson RA and Visser J. A new black Aspergillus species, A. vadensis, is a promising host homologous and heterologous proten production. Applied and Environmental Microbiology, 2004, 70: 3954-3959.
Penicillium chrysogenum	Wisconsin 54-1255	spores	25	7	de Vries RP, Burgers K, van de Vondervoort PJI, Frisvad JC, Samson RA and Visser J. A new black Aspergillus species, A. vadensis, is a promising host homologous and heterologous proten production. Applied and Environmental Microbiology, 2004, 70: 3954-3959.
Phanerochaete chrysosporium	RP78	spores	25	7	Granado JD, Kertesz-Chaloupková K, Aebi M and Kües U, Restriction enzyme-mediated DNA integration in C. cinereus, Mol. Gen. Genet. 1997. 256, pp. 28–36
Podospora anserina	S mat+	plug	25	7	Espagne E, Lespinet O, Malagnac F, Da Silva C, Jaillon O, Porcel BM, Couloux A, Aury JM, Ségurens B, Poulain J, Anthouard V, Grossetete S, Khalili H, Coppin E, Déquard-Chablat M, Picard M, Contamine V, Arnaise S, Bourdais A, Berteaux-Lecellier V, Gautheret D, de Vries RP, Battaglia E, Coutinho PM, Danchin EG, Henrissat B, Khoury RE, Sainsard-Chanet A, Boivin A, Pinan-Lucarré B, Sellem CH, Debuchy…
Postia placenta	Mad-698-R	plug	25	8	Pachlewski, R. and J. Pachlewska. Studies on symbiotic properties of mycorrhizal fungi of pine (Pinus sylvestris) with the aid of the method of mycorrhizal synthesis in pure culture on agar. Forest Research Institute, 1974, Warsaw, Poland, 139 p.
Rhizopus oryzae	RA 99-880	spores	25	2	Maas RH, Bakker RR, Eggink G, Weusthuis RA. Lactic acid production from xylose by the fungus Rhizopus oryzae. Appl Microbiol Biotechnol 2006, 72(5):861-868.
Rhizopus oryzae	CBS 112.07	spores	25	2	Maas RH, Bakker RR, Eggink G, Weusthuis RA. Lactic acid production from xylose by the fungus Rhizopus oryzae. Appl Microbiol Biotechnol 2006, 72(5):861-868.
Saccharomyces cerevisiae	S288C	yeast solution	n/a	n/a	n/a
Schizophyllum commune	4-8	plug	25	5	Dons, J. J. M., O. M. H. de Vries, and J. G. H. Wessels. Characterization of the genome of the basidiomycete Schizophyllum commune. Biochim.Biophys. Acta, 1979, 563:100–112.
Ustilago maydis	521	yeast solution	25	3	Holliday, R. Ustilago maydis. In: Handbook of Genetics, 1974, Vol. 1 (R. C. King, ed.) Plenum Press, New York. pp. 575–595
B: origin of the carbon sources used in this study.
Name:	Company	Number
Beechwood xylan	Sigma	X4252
Chitin from crab shells	Sigma	C7170
Chitosan	Sigma	50494-25G-F
Citrus pectin	Acros organics	416862500
D-fructose	Sigma	F0127
D-galactose	Sigma	G6404
D-galacturonic acid	Fluka	48280
D-glucose	Sigma	G7528
D-mannose	Sigma	M2069
D-xylose	Fluka	95729
Guar gum	Sigma	G4129
Inulin	Sigma	I2255
N-acetylglucosamine	Sigma	A3286
Starch	BD Difco	217820
β-1,3-Glucan	Sigma	89862
